# Supplementary material for: Integrative Map of HIF1A Regulatory Elements and Variations
Source: Genes (Basel). 2021 Sep 28;12(10):1526. doi: 10.3390/genes12101526 (PMC8536025; doi:10.3390/genes12101526)
Supplement: Supplementary file 1 [file genes-12-01526-s001.zip]

Archive with 1 entries (1 files):
- genes-1369065-supplementary.pdf
